# Supplementary material for: Host–Pathogen Interactions and Correlated Factors That Are Affected in Replicative-Aged Cryptococcus neoformans
Source: J Fungi (Basel). 2024 Apr 10;10(4):279. doi: 10.3390/jof10040279 (PMC11050866; doi:10.3390/jof10040279)
Supplement: Supplementary file 1 [file jof-10-00279-s001.zip]

Archive with 1 entries (1 files):
- VideoS1.avi
